# Supplementary material for: High-throughput target trial emulation for Alzheimer’s disease drug repurposing with real-world data
Source: Nat Commun. 2023 Dec 11;14:8180. doi: 10.1038/s41467-023-43929-1 (PMC10713627; doi:10.1038/s41467-023-43929-1)
Supplement: Supplementary file 4 — Source Data [file 41467_2023_43929_MOESM4_ESM.xls]

## Sheet: Figure 2a
drug	drug_name	Success Rate by Validation AUC Select -Method 1	Success Rate by Validation Loss Select - Method 2	Success Rate by Our Selection Strategy	P-value Welch's t-test between Method 1 and Our Strategy	P-value Welch's t-test between Method 2 and Our Strategy	P-value Welch's t-test between Method 1 and Method 2
1191	aspirin	0.71	1	1	6.29722e-09	nan	6.29722e-09
40790	pantoprazole	0.41	0.57	1	7.03819e-21	9.92131e-14	0.0235977
83367	atorvastatin	0.64	0.76	0.97	2.3302e-09	1.25087e-05	0.0646228
161	acetaminophen	0.17	0.5	0.92	9.84972e-37	1.1456e-11	4.16693e-07
4278	famotidine	0.6	0.76	0.92	6.33025e-08	0.00195607	0.0151915
10737	trazodone	0.19	0.57	0.89	1.20728e-30	1.89692e-07	1.06925e-08
17767	amlodipine	0.39	0.29	0.78	6.86906e-09	1.57013e-13	0.13689
7646	omeprazole	0.01	0.07	0.74	1.0582e-30	3.61548e-27	0.0310876
25480	gabapentin	0.28	0.44	0.73	2.30164e-11	2.3521e-05	0.0183452
29046	lisinopril	0.23	0.15	0.72	1.67107e-13	7.85986e-19	0.150852
15996	mirtazapine	0.15	0.15	0.69	7.54102e-17	7.54102e-17	1
36437	sertraline	0.32	0.1	0.57	0.000327471	1.38358e-13	0.000115992
41126	fluticasone	0.02	0.09	0.54	2.7407e-17	8.34451e-13	0.030421
321988	escitalopram	0.15	0.16	0.53	4.6343e-09	1.38643e-08	0.846043
435	albuterol	0	0.02	0.5	1.4072e-16	1.98927e-15	0.15834
52175	losartan	0.06	0.07	0.48	4.75442e-12	1.93244e-11	0.7756
6918	metoprolol	0.03	0.04	0.45	1.08768e-12	4.57539e-12	0.70216
41493	meloxicam	0.14	0.08	0.4	2.70315e-05	6.33025e-08	0.176924
4511	folic acid	0.03	0.1	0.32	4.89008e-08	0.000115992	0.0452758
4018	ergocalciferol	0.01	0.08	0.26	2.20675e-07	0.00065826	0.0173935
723	amoxicillin	0.04	0.03	0.24	4.13597e-05	1.25087e-05	0.70216
5640	ibuprofen	0.01	0.03	0.22	3.24726e-06	4.5217e-05	0.315144
2551	ciprofloxacin	0.01	0	0.17	7.9139e-05	1.83323e-05	0.319748
10689	tramadol	0.01	0.02	0.14	0.000498456	0.0017762	0.563114
2556	citalopram	0.01	0.01	0.1	0.00540401	0.00540401	1
	Footnotes: Figure 2. Balance performance of the regularized logistic regression-based propensity score models (LR-PS) selected by different model selection strategies, OneFlorida database, 2012-2020. (a) The proportion of successfully balanced trials by LR-PS selected using different model selection strategies. Three model selection strategies are (i) the AUC score on the validation fold during t…

## Sheet: Figure 2b
	Validation AUC Select			Validation Loss Select			Our Selection Strategy
Drug Name	before IPTW	after IPTW	change	before IPTW	after IPTW	change	before IPTW	after IPTW	change
aspirin	50.85	3.15	-47.7	50.85	1.61	-49.24	50.85	0.4	-50.45
pantoprazole	114.64	7.05	-107.59	114.64	6.27	-108.37	114.64	0.79	-113.85
atorvastatin	67.6	5.17	-62.43	67.6	4.26	-63.34	67.6	1.13	-66.47
acetaminophen	50.6	12.54	-38.06	50.6	6.33	-44.27	50.6	1.95	-48.65
famotidine	96.55	5.4	-91.15	96.55	4.4	-92.15	96.55	1.71	-94.84
trazodone	92.42	8.13	-84.29	92.42	5.65	-86.77	92.42	2.69	-89.73
amlodipine	52.8	7.73	-45.07	52.8	7.91	-44.89	52.8	3.52	-49.28
omeprazole	90.71	18.59	-72.12	90.71	15.37	-75.34	90.71	4.21	-86.5
gabapentin	106.99	13	-93.99	106.99	9.37	-97.62	106.99	3.38	-103.61
lisinopril	54.32	8.88	-45.44	54.32	9.43	-44.89	54.32	4.3	-50.02
mirtazapine	73.46	12.52	-60.94	73.46	11.09	-62.37	73.46	5.02	-68.44
sertraline	57.53	10.8	-46.73	57.53	11.14	-46.39	57.53	6.18	-51.35
fluticasone	88.21	17.25	-70.96	88.21	13.87	-74.34	88.21	6.09	-82.12
escitalopram	70.04	17.21	-52.83	70.04	16.35	-53.69	70.04	10.18	-59.86
albuterol	85.83	19.9	-65.93	85.83	14.49	-71.34	85.83	6.72	-79.11
losartan	81.14	19.16	-61.98	81.14	18.37	-62.77	81.14	11.4	-69.74
metoprolol	60.47	17.32	-43.15	60.47	16.15	-44.32	60.47	11.62	-48.85
meloxicam	91.68	29.09	-62.59	91.68	22.96	-68.72	91.68	15.07	-76.61
folic acid	100.37	24.04	-76.33	100.37	21.01	-79.36	100.37	27.22	-73.15
ergocalciferol	115.8	29.58	-86.22	115.8	18.88	-96.92	115.8	17.94	-97.86
amoxicillin	74.55	17.41	-57.14	74.55	17.32	-57.23	74.55	11.18	-63.37
ibuprofen	106.92	23.67	-83.25	106.92	21.56	-85.36	106.92	11.72	-95.2
ciprofloxacin	69.07	20.25	-48.82	69.07	16.36	-52.71	69.07	15.92	-53.15
tramadol	78.74	17.7	-61.04	78.74	14.39	-64.35	78.74	13.16	-65.58
citalopram	75.62	29.99	-45.63	75.62	26.35	-49.27	75.62	23.87	-51.75
Footnotes: Figure 2. Balance performance of the regularized logistic regression-based propensity score models (LR-PS) selected by different model selection strategies, OneFlorida database, 2012-2020. (b) The average number of unbalanced baseline covariates before and after re-weighting on train and test combined set. Three model selection strategies are (i) the AUC score on the validation fold du…

## Sheet: Figure 2c
	Validation AUC Select			Validation Loss Select			Our Selection Strategy
Drug Name	before IPTW	after IPTW	change	before IPTW	after IPTW	change	before IPTW	after IPTW	change
aspirin	55.64	4.288	-51.352	55.64	2.686	-52.954	55.64	0.332	-55.308
pantoprazole	117.541	11.652	-105.889	117.541	11.187	-106.354	117.541	0.633	-116.908
atorvastatin	68.389	6.517	-61.872	68.389	5.254	-63.135	68.389	1.149	-67.24
acetaminophen	54.743	14.662	-40.081	54.743	8.204	-46.539	54.743	3.514	-51.229
famotidine	99.772	7.669	-92.103	99.772	6.316	-93.456	99.772	1.018	-98.754
trazodone	95.818	10.499	-85.319	95.818	6.785	-89.033	95.818	2.069	-93.749
amlodipine	56.729	10.419	-46.31	56.729	11.123	-45.606	56.729	2.969	-53.76
omeprazole	94.267	26.994	-67.273	94.267	23.441	-70.826	94.267	6.566	-87.701
gabapentin	109.675	18.332	-91.343	109.675	13.96	-95.715	109.675	1.654	-108.021
lisinopril	59.939	12.931	-47.008	59.939	13.927	-46.012	59.939	3.887	-56.052
mirtazapine	78.49	17.56	-60.93	78.49	16.232	-62.258	78.49	3.677	-74.813
sertraline	64.271	15.361	-48.91	64.271	16.467	-47.804	64.271	4.466	-59.805
fluticasone	90.989	22.579	-68.41	90.989	18.97	-72.019	90.989	5.975	-85.014
escitalopram	75.573	23.309	-52.264	75.573	22.684	-52.889	75.573	12.134	-63.439
albuterol	90.501	26.1	-64.401	90.501	19.438	-71.063	90.501	4.371	-86.13
losartan	86.574	25.305	-61.269	86.574	24.538	-62.036	86.574	11.894	-74.68
metoprolol	65.903	25.266	-40.637	65.903	23.745	-42.158	65.903	2.719	-63.184
meloxicam	97.24	36.788	-60.452	97.24	32.169	-65.071	97.24	14.664	-82.576
folic acid	102.587	33.739	-68.848	102.587	30.555	-72.032	102.587	19.124	-83.463
ergocalciferol	118.009	37.823	-80.186	118.009	26.681	-91.328	118.009	9.359	-108.65
amoxicillin	80.466	25.266	-55.2	80.466	25.774	-54.692	80.466	9.094	-71.372
ibuprofen	110.044	32.016	-78.028	110.044	29.865	-80.179	110.044	12.781	-97.263
ciprofloxacin	77.26	26.237	-51.023	77.26	22.356	-54.904	77.26	10.305	-66.955
tramadol	84.23	23.662	-60.568	84.23	19.466	-64.764	84.23	10.006	-74.224
citalopram	82.973	40.614	-42.359	82.973	37.225	-45.748	82.973	18.407	-64.566
Footnotes: Figure 2. Balance performance of the regularized logistic regression-based propensity score models (LR-PS) selected by different model selection strategies, OneFlorida database, 2012-2020. (c) The average number of unbalanced baseline covariates before and after re-weighting on train set. Three model selection strategies are (i) the AUC score on the validation fold during the cross-val…

## Sheet: Figure 2d
	Validation AUC Select			Validation Loss Select			Our Selection Strategy
Drug Name	before IPTW	after IPTW	change	before IPTW	after IPTW	change	before IPTW	after IPTW	change
aspirin	83.9	61.72	-22.18	83.9	62.09	-21.81	83.9	71.76	-12.14
pantoprazole	135.23	75.75	-59.48	135.23	77.39	-57.84	135.23	87.6	-47.63
atorvastatin	96.07	63.57	-32.5	96.07	64.01	-32.06	96.07	73.44	-22.63
acetaminophen	85.78	64.17	-21.61	85.78	64.31	-21.47	85.78	85.12	-0.66
famotidine	125.24	89.45	-35.79	125.24	89.24	-36	125.24	107.25	-17.99
trazodone	116.05	77.31	-38.74	116.05	77.4	-38.65	116.05	93.44	-22.61
amlodipine	97.58	89.23	-8.35	97.58	88.61	-8.97	97.58	109.4	11.82
omeprazole	125.08	94.01	-31.07	125.08	95.09	-29.99	125.08	125.77	0.69
gabapentin	125.68	81.51	-44.17	125.68	83.05	-42.63	125.68	112.1	-13.58
lisinopril	101.32	91.58	-9.74	101.32	90.09	-11.23	101.32	114.54	13.22
mirtazapine	112.28	94.33	-17.95	112.28	94.24	-18.04	112.28	122.28	10
sertraline	107.52	100.54	-6.98	107.52	96.97	-10.55	107.52	126.67	19.15
fluticasone	120.24	91.44	-28.8	120.24	92.05	-28.19	120.24	114.73	-5.51
escitalopram	113.78	96.22	-17.56	113.78	96.19	-17.59	113.78	122.08	8.3
albuterol	117.2	91.42	-25.78	117.2	92.91	-24.29	117.2	126.38	9.18
losartan	118.48	101.24	-17.24	118.48	101.06	-17.42	118.48	124.12	5.64
metoprolol	111.97	103.29	-8.68	111.97	103.76	-8.21	111.97	145.69	33.72
meloxicam	126.53	108.87	-17.66	126.53	108.45	-18.08	126.53	141.08	14.55
folic acid	132.85	112.01	-20.84	132.85	112.59	-20.26	132.85	158.01	25.16
ergocalciferol	140.9	107.58	-33.32	140.9	109.31	-31.59	140.9	151.66	10.76
amoxicillin	121.02	106.19	-14.83	121.02	106.73	-14.29	121.02	136.96	15.94
ibuprofen	130.22	102.15	-28.07	130.22	102.41	-27.81	130.22	144.25	14.03
ciprofloxacin	120.31	114.72	-5.59	120.31	114.84	-5.47	120.31	150.21	29.9
tramadol	124.97	112.14	-12.83	124.97	112.61	-12.36	124.97	139.25	14.28
citalopram	129.39	122.76	-6.63	129.39	124.51	-4.88	129.39	162.32	32.93
Footnotes: Figure 2. Balance performance of the regularized logistic regression-based propensity score models (LR-PS) selected by different model selection strategies, OneFlorida database, 2012-2020. (d) The average number of unbalanced baseline covariates before and after re-weighting on test set. Three model selection strategies are (i) the AUC score on the validation fold during the cross-vali…

## Sheet: Figure 3
(a) pantoprazole							(b) gabapentin
label	aHR	CI lower	CI upper	n treat	n control		label	aHR	CI lower	CI upper	n treat	n control
FL-All	0.81	0.8	0.83	1100	2508		FL-All	0.76	0.73	0.77	1237	2426.7
FL-Rand	0.8	0.76	0.83	1100	3278.9		FL-Rand	0.69	0.66	0.71	1237	3688.4
FL-ATC	0.83	0.82	0.83	1100	1737		FL-ATC	0.82	0.82	0.82	1237	1165
MS-All	0.94	0.92	0.96	5555	14580.5		MS-All	0.79	0.77	0.81	7625	15740.1
MS-Rand	0.9	0.86	0.94	5555	16630.1		MS-Rand	0.74	0.71	0.77	7625	22650.2
MS-ATC	0.98	0.98	0.98	5555	12531		MS-ATC	0.83	0.83	0.83	7625	8830
(c) atorvastatin							(d) fluticasone
label	aHR	CI lower	CI upper	n treat	n control		label	aHR	CI lower	CI upper	n treat	n control
FL-All	0.74	0.73	0.76	1674	3163.1		FL-All	0.92	0.89	0.95	903	2703.8
FL-Rand	0.79	0.77	0.81	1674	4971.3		FL-Rand	0.84	0.8	0.87	903	2699.4
FL-ATC	0.7	0.7	0.7	1674	1391		FL-ATC	1.02	1	1.04	903	2709
MS-All	0.92	0.9	0.94	9161	18586.5		MS-All	0.86	0.84	0.87	5500	9071.8
MS-Rand	0.92	0.88	0.96	9161	27366		MS-Rand	0.82	0.78	0.85	5500	16484.5
MS-ATC	0.93	0.92	0.93	9161	9807		MS-ATC	0.89	0.89	0.9	5500	1659
(e) omeprazole
label	aHR	CI lower	CI upper	n treat	n control
FL-All	0.86	0.84	0.88	917	2100.4
FL-Rand	0.83	0.8	0.86	917	2744.5
FL-ATC	0.89	0.89	0.89	917	1495
MS-All	0.91	0.89	0.94	6966	14832.8
MS-Rand	0.86	0.81	0.89	6966	20854.6
MS-ATC	0.97	0.97	0.97	6966	8811
Figure 3. Generated drug repurposing hypotheses for AD with adjusted hazard ratios and 95% confidence intervals in the five-year follow-up period. Target Trial emulations of these drugs (a-f) were performed on OneFlorida and MarketScan data separately. For each drug, treated groups consisted of patients who were exposed to the trial drug, and control groups were built by either: (i) randomly sele…

## Sheet: Figure 4
(a) pantoprazole							(b) gabapentin
label	aHR	CI lower	CI upper	n treat	n control		label	aHR	CI lower	CI upper	n treat	n control
FL-All	0.76	0.74	0.77	1100	2508		FL-All	0.66	0.65	0.68	1237	2426.7
FL-Rand	0.74	0.71	0.77	1100	3278.9		FL-Rand	0.67	0.65	0.69	1237	3688.4
FL-ATC	0.78	0.78	0.78	1100	1737		FL-ATC	0.66	0.65	0.66	1237	1165
MS-All	0.89	0.87	0.91	5555	14580.5		MS-All	0.72	0.7	0.74	7625	15740.1
MS-Rand	0.85	0.81	0.89	5555	16630.1		MS-Rand	0.69	0.65	0.72	7625	22650.2
MS-ATC	0.94	0.94	0.95	5555	12531		MS-ATC	0.76	0.76	0.76	7625	8830
(c) atorvastatin							(d) fluticasone
label	aHR	CI lower	CI upper	n treat	n control		label	aHR	CI lower	CI upper	n treat	n control
FL-All	0.76	0.75	0.78	1674	3181.7		FL-All	0.92	0.9	0.95	903	2704.5
FL-Rand	0.82	0.8	0.84	1674	4972.3		FL-Rand	0.86	0.83	0.89	903	2700
FL-ATC	0.7	0.7	0.71	1674	1391		FL-ATC	0.99	0.98	1	903	2709
MS-All	0.86	0.84	0.88	9161	18586.5		MS-All	0.85	0.83	0.88	5500	9071.8
MS-Rand	0.87	0.83	0.91	9161	27366		MS-Rand	0.83	0.78	0.86	5500	16484.5
MS-ATC	0.85	0.85	0.85	9161	9807		MS-ATC	0.88	0.88	0.88	5500	1659
(e) omeprazole
label	aHR	CI lower	CI upper	n treat	n control
FL-All	0.96	0.95	0.98	917	2120
FL-Rand	0.94	0.91	0.98	917	2744.9
FL-ATC	0.98	0.98	0.99	917	1495
MS-All	0.91	0.88	0.93	6966	14832.8
MS-Rand	0.83	0.79	0.87	6966	20854.6
MS-ATC	0.98	0.98	0.99	6966	8811
Figure 4. Sensitivity analysis of generated drug repurposing hypotheses when adjusting for baseline covariates selected by both existing knowledge and causal discovery algorithms. The adjusted hazard ratios and 95% confidence intervals in the five-year follow-up period were reported. Trial emulations of these drugs (a-f) were performed on OneFlorida and MarketScan data separately. For each drug, …

## Sheet: Sup Fig 1a
drug_name	Success Rate by Validation AUC Select -Method 1	Success Rate by Validation Loss Select - Method 2	Success Rate by Our Selection Strategy	P-value Welch's t-test between Method 1 and Our Strategy	P-value Welch's t-test between Method 2 and Our Strategy	P-value Welch's t-test between Method 1 and Method 2
atorvastatin	0.35	0.65	0.88	1.59813e-16	0.000106854	1.58971e-05
aspirin	0.14	0.44	0.87	1.45952e-34	2.49305e-11	1.89368e-06
acetaminophen	0.29	0.42	0.5	0.00225885	0.258595	0.0551352
pantoprazole	0.13	0.24	0.4	1.12962e-05	0.0151915	0.0455004
trazodone	0.13	0.22	0.37	7.40521e-05	0.019984	0.0949352
gabapentin	0.13	0.22	0.32	0.00121582	0.112354	0.0949352
famotidine	0.06	0.08	0.22	0.00106685	0.00548222	0.581637
mirtazapine	0.01	0.13	0.21	6.23675e-06	0.133468	0.000910663
escitalopram	0.04	0.09	0.1	0.0975412	0.810593	0.153256
Supplementary Fig. 1. Balance performance of Gradient Boosting Machine-based Propensity Score models (GBM-PS) selected by different model selection strategies, OneFlorida database, 2012-2020. (a) The proportion of successfully balanced drug trials by GBM-PS selected by different model selection strategies. Three model selection strategies are (i) the AUC score on the validation fold during the cr…

## Sheet: Sup Fig 1b-d
(b) Train and Test Combined Data											(c) Train Data											(d) Test Data
	Validation AUC Select			Validation Loss Select			Our Selection Strategy					Validation AUC Select			Validation Loss Select			Our Selection Strategy					Validation AUC Select			Validation Loss Select			Our Selection Strategy
Drug Name	before IPTW	after IPTW	change	before IPTW	after IPTW	change	before IPTW	after IPTW	change		Drug Name	before IPTW	after IPTW	change	before IPTW	after IPTW	change	before IPTW	after IPTW	change		Drug Name	before IPTW	after IPTW	change	before IPTW	after IPTW	change	before IPTW	after IPTW	change
atorvastatin	67.6	16.75	-50.85	67.6	7.93	-59.67	67.6	2.82	-64.78		atorvastatin	68.69	15.08	-53.61	68.69	11.54	-57.15	68.69	4.96	-63.73		atorvastatin	95.86	93.21	-2.65	95.86	74.4	-21.46	95.86	74.96	-20.9
aspirin	50.85	31.56	-19.29	50.85	9.5	-41.35	50.85	3.4	-47.45		aspirin	56.46	16.17	-40.29	56.46	8.78	-47.68	56.46	4.07	-52.39		aspirin	83.94	114.26	30.32	83.94	88.1	4.16	83.94	70.74	-13.2
acetaminophen	50.6	18.69	-31.91	50.6	10.37	-40.23	50.6	8.85	-41.75		acetaminophen	55.7	18.23	-37.47	55.7	14.44	-41.26	55.7	12.62	-43.08		acetaminophen	85.71	95	9.29	85.71	79.53	-6.18	85.71	75.31	-10.4
pantoprazole	114.64	17.37	-97.27	114.64	8.28	-106.36	114.64	6.49	-108.15		pantoprazole	118.01	18.15	-99.86	118.01	11.64	-106.37	118.01	8.76	-109.25		pantoprazole	135.13	100.68	-34.45	135.13	86.47	-48.66	135.13	84.56	-50.57
trazodone	92.42	21.1	-71.32	92.42	10.56	-81.86	92.42	7.8	-84.62		trazodone	96.37	15.43	-80.94	96.37	12.09	-84.28	96.37	9.22	-87.15		trazodone	115.74	103.66	-12.08	115.74	91.06	-24.68	115.74	87.39	-28.35
gabapentin	106.99	26.84	-80.15	106.99	14.02	-92.97	106.99	12.48	-94.51		gabapentin	110.46	23.57	-86.89	110.46	18.11	-92.35	110.46	16.42	-94.04		gabapentin	125.66	112.37	-13.29	125.66	92.63	-33.03	125.66	94.29	-31.37
famotidine	96.55	32.33	-64.22	96.55	12.3	-84.25	96.55	8.68	-87.87		famotidine	99.75	18.03	-81.72	99.75	12.3	-87.45	99.75	9.55	-90.2		famotidine	125.24	119.21	-6.03	125.24	101.35	-23.89	125.24	97.87	-27.37
mirtazapine	73.46	41	-32.46	73.46	18.57	-54.89	73.46	14.04	-59.42		mirtazapine	78.82	29.46	-49.36	78.82	22.37	-56.45	78.82	16.86	-61.96		mirtazapine	112.28	123.98	11.7	112.28	105.34	-6.94	112.28	104.65	-7.63
escitalopram	70.04	44.35	-25.69	70.04	23.27	-46.77	70.04	18.43	-51.61		escitalopram	76.82	36.11	-40.71	76.82	29.85	-46.97	76.82	23.89	-52.93		escitalopram	113.54	125.21	11.67	113.54	106.06	-7.48	113.54	105.2	-8.34
Supplementary Fig. 1. Balance performance of Gradient Boosting Machine-based Propensity Score models (GBM-PS) selected by different model selection strategies, OneFlorida database, 2012-2020. (b-d) The average number of unbalanced baseline covariates before and after re-weighting on (b) training and testing combined set, (c) training set, and (d) unseen testing set. Three model selection strategi…

## Sheet: Sup Fig 2a
drug_name	Success Rate by Validation AUC Select -Method 1	Success Rate by Validation Loss Select - Method 2	Success Rate by Our Selection Strategy	P-value Welch's t-test between Method 1 and Our Strategy	P-value Welch's t-test between Method 2 and Our Strategy	P-value Welch's t-test between Method 1 and Method 2
atorvastatin	0.12	0.1	0.45	1.20981e-07	1.27626e-08	0.653243
aspirin	0.13	0.08	0.35	0.000238324	2.41056e-06	0.25103
acetaminophen	0.04	0.04	0.25	2.18325e-05	2.18325e-05	1
lisinopril	0.08	0.11	0.23	0.0032991	0.0239543	0.471908
gabapentin	0.07	0.09	0.21	0.00425824	0.0174959	0.60433
omeprazole	0.1	0.09	0.21	0.0317994	0.0174959	0.810593
escitalopram	0.04	0.03	0.15	0.00800087	0.00302456	0.70216
sertraline	0.08	0.03	0.15	0.122102	0.00302456	0.122464
famotidine	0.03	0.03	0.13	0.00922408	0.00922408	1
Supplementary Fig. 2. Balance performance of Multi-Layer Lerceptron-based Propensity Score models (MLP-PS) selected by different model selection strategies, OneFlorida database, 2012-2020. (a) The proportion of successfully balanced drug trials by MLP-PS selected by different model selection strategies. Three model selection strategies are (i) the AUC score on the validation fold during the cross…

## Sheet: Sup Fig 2b-d
(b) Train and Test Combined Data											(c) Train Data											(d) Test Data
	Validation AUC Select			Validation Loss Select			Our Selection Strategy					Validation AUC Select			Validation Loss Select			Our Selection Strategy					Validation AUC Select			Validation Loss Select			Our Selection Strategy
Drug Name	before IPTW	after IPTW	change	before IPTW	after IPTW	change	before IPTW	after IPTW	change		Drug Name	before IPTW	after IPTW	change	before IPTW	after IPTW	change	before IPTW	after IPTW	change		Drug Name	before IPTW	after IPTW	change	before IPTW	after IPTW	change	before IPTW	after IPTW	change
atorvastatin	67.6	19.76	-47.84	67.6	17.06	-50.54	67.6	7.02	-60.58		atorvastatin	68.69	18.24	-50.45	68.69	15.72	-52.97	68.69	8.54	-60.15		atorvastatin	95.86	89.83	-6.03	95.86	88.63	-7.23	95.86	79.57	-16.29
aspirin	50.85	20.01	-30.84	50.85	21.59	-29.26	50.85	8.12	-42.73		aspirin	56.46	10.85	-45.61	56.46	10.62	-45.84	56.46	5.78	-50.68		aspirin	83.94	102.32	18.38	83.94	105.53	21.59	83.94	88.54	4.6
acetaminophen	50.6	19.22	-31.38	50.6	18	-32.6	50.6	11.16	-39.44		acetaminophen	55.7	18.88	-36.82	55.7	17.05	-38.65	55.7	12.52	-43.18		acetaminophen	85.71	91.1	5.39	85.71	92.02	6.31	85.71	80.37	-5.34
lisinopril	54.32	21.06	-33.26	54.32	18.72	-35.6	54.32	11.14	-43.18		lisinopril	61.48	16.78	-44.7	61.48	15.97	-45.51	61.48	11.51	-49.97		lisinopril	101.32	106.36	5.04	101.32	106.81	5.49	101.32	101.34	0.02
gabapentin	106.99	27.85	-79.14	106.99	21.98	-85.01	106.99	11.29	-95.7		gabapentin	110.46	35.36	-75.1	110.46	29.8	-80.66	110.46	19.36	-91.1		gabapentin	125.66	93.57	-32.09	125.66	96.79	-28.87	125.66	95.07	-30.59
omeprazole	90.71	23.64	-67.07	90.71	19.02	-71.69	90.71	12.26	-78.45		omeprazole	94.86	31.2	-63.66	94.86	25.61	-69.25	94.86	17.28	-77.58		omeprazole	125.15	106	-19.15	125.15	110.22	-14.93	125.15	110.22	-14.93
escitalopram	70.04	24.63	-45.41	70.04	26.64	-43.4	70.04	17.72	-52.32		escitalopram	76.82	25.19	-51.63	76.82	24.1	-52.72	76.82	17.09	-59.73		escitalopram	113.54	112.97	-0.57	113.54	119.61	6.07	113.54	113.62	0.08
sertraline	57.53	19.64	-37.89	57.53	21.4	-36.13	57.53	12.74	-44.79		sertraline	65.12	17.75	-47.37	65.12	17.71	-47.41	65.12	11.67	-53.45		sertraline	107.52	112.16	4.64	107.52	117.59	10.07	107.52	111.29	3.77
famotidine	96.55	21.16	-75.39	96.55	25.69	-70.86	96.55	12.06	-84.49		famotidine	99.75	21.33	-78.42	99.75	24.11	-75.64	99.75	12.43	-87.32		famotidine	125.24	101.8	-23.44	125.24	105.73	-19.51	125.24	100.45	-24.79
Supplementary Fig. 2. Balance performance of Multi-Layer Lerceptron-based Propensity Score models (MLP-PS) selected by different model selection strategies, OneFlorida database, 2012-2020. (b-d) The average number of unbalanced baseline covariates before and after re-weighting on (b) training and testing combined set, (c) training set, and (d) unseen testing set. Three model selection strategies …

[truncated: 14 more sheets: Sup Fig 3a, Sup Fig 3b-d, Sup Fig 4a, Sup Fig 4b-d, Sup Fig 5a, Sup Fig 5b-d, Sup Fig 6a, Sup Fig 6b-d, Sup Fig 7, Sup Fig 9a, Sup Fig 9b, Sup Fig 10a-c, Sup Fig 10d-f, Sup Fig 10g-i]
